# Supplementary material for: Assessing the Impact of SARS-CoV-2 Lineages and Mutations on Patient Survival
Source: Viruses. 2022 Aug 27;14(9):1893. doi: 10.3390/v14091893 (PMC9500738; doi:10.3390/v14091893)
Supplement: Supplementary file 1 [file viruses-14-01893-s001.zip]

Archive with 1 entries (1 files):
- viruses-1876748-supplementary.pdf
